# Supplementary material for: Effectiveness of Omega-3 Fatty Acid Supplementation in Improving the Metabolic and Inflammatory Profiles of Mexican Adults Hospitalized with COVID-19
Source: Diseases. 2024 Jan 17;12(1):28. doi: 10.3390/diseases12010028 (PMC10814050; doi:10.3390/diseases12010028)
Supplement: Supplementary file 1 [file diseases-12-00028-s001.zip]

Archive with 1 entries (1 files):
- diseases-2809958-supplementary.pdf
